# Supplementary material for: Efficacy and safety of PD-1/PD-L1 inhibitors in the treatment of recurrent and refractory ovarian cancer: A systematic review and a meta-analysis
Source: Front Pharmacol. 2023 Mar 13;14:1111061. doi: 10.3389/fphar.2023.1111061 (PMC10042289; doi:10.3389/fphar.2023.1111061)
Supplement: Supplementary file 5 [file Table1.XLSX]

## Sheet: Sheet1
Studies	A clearly stated aim	Inclusion of consecutive patients	Prospective collection of data	Endpoints appropriate to the aim of the study	Unbiased assessment of the study endpoint	Follow-up period appropriate to the aim of the study	Loss to follow up less than 5%	Prospective calculation of the study size	Scores
Brahmer 2012	2	2	1	2	2	1	2	2	14
Hamanishi 2015	2	2	1	2	2	2	2	2	15
Varga 2018	2	2	1	2	2	2	2	2	15
Disis 2019	2	2	1	2	2	2	2	2	15
Liu 2019	2	2	1	2	2	2	1	2	14
Matulonis 2019 1	2	2	1	2	2	2	2	2	15
Matulonis 2019 2	2	2	1	2	2	2	2	2	15
Normann 2019	2	2	1	2	2	2	2	2	15
Desai 2020	2	2	1	2	2	2	2	2	15
Eric 2021	2	2	1	2	2	2	2	2	15
Hamanishi 2021	2	2	1	2	2	1	2	2	14
